# Supplementary material for: Availability, Nutritional Profile and Processing Level of Food Products Sold in Vending Machines in a Spanish Public University
Source: Int J Environ Res Public Health. 2021 Jun 25;18(13):6842. doi: 10.3390/ijerph18136842 (PMC8297357; doi:10.3390/ijerph18136842)
Supplement: Supplementary file 1 [file ijerph-18-06842-s001.zip]

Archive with 1 entries (1 files):
- ijerph-1219516-supplementary.pdf
